# Supplementary material for: Safety and efficacy of esaxerenone in Japanese hypertensive patients with heart failure with reduced ejection fraction: A retrospective study
Source: PLoS One. 2021 Nov 8;16(11):e0259485. doi: 10.1371/journal.pone.0259485 (PMC8575262; doi:10.1371/journal.pone.0259485)
Supplement: S1 Table — Patients’ dataset. (XLSX) [file pone.0259485.s001.xlsx]

## Sheet: HFrEF(50)
	Demographics												Baseline_Echocardiography								Baseline_Medication									Baseline_Data							Short-term_Medication										Short-term_Data
Patient No.	Age	Sex	Diagnosis	Ht, cm	BW, kg	BMI	DL	DM	CKD	CI/TIA	AF	CIEDs	LVDd, mm	LVDs, mm	LVEF, %	IVS, mm	PW, mm	LAD, mm	E/A	E/E'	ACEI	ARB	ARNI	β-blocker	MRB	Thiazide_diuretic	Loop_diuretic	CCB	α-blocker	sBP, mmHg	dBP, mmHg	HR, bpm	Cre, mg/dL	eGFR, ml/min/1.73m2	K, mEq/L	BNP, pg/mL	ESAX_dose, mg	ACEI	ARB	ARNI	β-blocker	MRB	Thiazide_diuretic	Loop_diuretic	CCB	α-blocker	sBP, mmHg	dBP, mmHg	HR, bpm
1	79	F	non-ICM	150	55	24.4444	1	0	1	0	0		58	49	35.9	13	14	47	0.63	20	0	1	0	0	0	0	0	1	0	205	82	75	0.82	51	4.4	263.4	2.5	0	1	0	0	1	0	0	1	0	168	54	66
2	75	F	non-ICM	155	33.2	13.8189	0	0	0	0	1		52	45	28.2	10	10	62	N/A	14.7	1	0	0	1	1	0	1	1	0	121	79	92	0.64	67.7	4.4	462	2.5	1	0	0	1	1	0	1	1	0	101	56	71
3	83	F	non-ICM	154	56.5	23.8236	1	0	0	0	0		48	40	30	15	14	45	0.57	18.7	1	0	0	1	0	0	1	1	0	155	96	68	0.67	62.5	3.7	52	2.5	1	0	0	1	1	0	1	1	0	152	65	63
4	78	M	non-ICM	167.8	58.2	20.6699	1	1	1	1	1	ICD	62	53	34	10	8	53	4.07	27.5	1	0	0	1	1	0	1	0	0	113	60	60	1.25	43.5	4.7	205	2.5	1	0	0	1	1	0	1	0	0	N/A	N/A	N/A
5	81	M	non-ICM	170.8	72	24.6807	0	0	1	0	0	ICD	58	51	37.9	11	8	56	0.65	19.7	1	0	0	1	1	0	1	0	0	125	77	60	1.21	44.8	4.9	42	1.25	1	0	0	1	1	0	1	0	0	127	73	57
6	45	M	ICM	173	90	30.0712	1	0	1	0	1		59	49	34.2	12	9	37	0.85	7.9	0	1	0	1	1	1	0	1	0	N/A	N/A	N/A	0.89	73.9	4	31	2.5	0	1	0	1	1	1	0	1	0	N/A	N/A	N/A
7	50	M	ICM	183	88.9	26.546	1	1	1	0	0		51	46	26.4	8	9	39	0.88	N/A	1	0	0	1	1	0	0	0	0	100	77	73	1.11	56.3	4	128	1.25	1	0	0	1	1	0	0	0	0	106	96	89
8	38	M	non-ICM	190	85	23.5457	0	1	0	0	1		77	65	31.2	7	9	57	N/A	N/A	0	0	0	1	1	0	1	0	0	100	61	75	0.87	79.5	4.5	454	1.25	0	0	0	0	1	0	1	0	0	108	77	64
9	41	F	non-ICM	158.5	69	27.4657	1	0	0	0	0	ICD	59	51	32.3	9	9	40	0.67	8.1	1	0	0	1	0	0	0	0	0	140	87	91	0.64	80.5	4.6	99	2.5	1	0	0	1	1	0	0	0	0	146	98	100
10	56	F	non-ICM	170	98	33.91	1	0	0	0	0		65	56	39.1	7	8	45	0.57	7.7	1	0	0	1	1	0	1	0	0	117	75	71	0.73	63.7	4.5	30	2.5	1	0	0	1	1	0	1	0	0	122	76	68
11	50	M	non-ICM	166	56	20.3223	0	0	0	0	0		48	39	39.9	9	11	35	0.65	5.5	1	0	0	1	1	0	1	0	0	N/A	N/A	N/A	0.81	79.58	3.3	16	2.5	1	0	0	1	1	0	1	0	0	N/A	N/A	N/A
12	59	M	non-ICM	170	77.8	26.9204	0	0	0	0	0		73	66	16.2	8	9	44	1.74	8.4	1	0	0	1	1	0	1	0	0	N/A	N/A	N/A	0.8	76.8	4	131	2.5	1	0	0	1	1	0	1	0	0	N/A	N/A	N/A
13	46	M	non-ICM	172	85	28.7317	0	0	1	0	0		57	45	29.6	11	10	34	0.84	7.4	0	1	0	1	1	0	1	0	0	N/A	N/A	N/A	1.12	57.1	3.9	7	2.5	0	1	0	1	1	0	1	0	0	113	63	60
14	72	M	ICM	174	62.7	20.7095	0	0	0	0	0		68	59	33	11	11	52	0.8	11.1	1	0	0	1	0	0	0	0	0	133	62	65	0.86	67.1	4.4	333	1.25	1	0	0	1	1	0	0	0	0	125	62	83
15	31	M	non-ICM	163	62.5	23.5237	0	0	0	0	0		52	42	39.3	7	8	37	N/A	N/A	1	0	0	1	1	0	0	0	0	113	88	85	0.67	112.2	3.8	18	2.5	1	0	0	1	1	0	0	0	0	113	88	85
16	77	M	non-ICM	163	59	22.2063	0	0	1	0	0		55	49	31.6	9	8	51	N/A	19.6	0	0	0	1	1	1	1	0	0	N/A	N/A	N/A	1.98	26.4	3.4	718	1.25	0	0	0	1	1	1	1	0	0	N/A	N/A	N/A
17	58	M	ICM	177	68.4	21.8328	1	1	1	0	1		48	40	33.3	12	13	43	2.66	15.4	1	0	0	1	0	0	0	0	0	132	82	70	1.12	53.4	4.2	268	1.25	1	0	0	1	1	0	1	0	0	123	76	60
18	63	F	non-ICM	157	53.8	21.8264	0	0	1	0	1	CRTD	52	41	27.8	9	9	32	0.86	10.6	1	0	0	1	0	0	1	0	0	N/A	N/A	N/A	0.93	47.3	4.2	162	0.625	1	0	0	1	1	0	1	0	0	N/A	N/A	N/A
19	42	M	non-ICM	172	93.3	31.5373	0	0	0	0	0	CRTD	63	47	30.7	9	7	39	0.72	11.8	1	0	0	1	1	1	0	0	0	N/A	N/A	N/A	0.96	69.4	4.2	5	5	1	0	0	1	1	1	1	0	0	N/A	N/A	N/A
20	46	M	non-ICM	174	75	24.7721	0	0	1	0	1	CRTD	61	52	34.4	11	12	55	2.19	9.5	1	0	0	1	1	1	1	0	0	N/A	N/A	N/A	1.33	47.3	4.2	198	1.25	1	0	0	1	1	0	1	0	0	100	60
21	45	M	non-ICM	179	60	18.726	0	0	0	0	0		58	48	33.1	9	11	28	1.15	6.5	1	0	0	1	0	0	0	0	0	124	89	65	0.9	73	4.2	28	1.25	1	0	0	1	1	0	0	0	0	149	99	59
22	66	M	non-ICM	174	75.8	25.0363	1	1	1	0	0		69	62	30.5	11	11	50	0.61	8.4	1	0	0	1	1	1	0	0	0	N/A	N/A	N/A	1.35	42	4.9	49	2.5	1	0	0	1	1	1	0	0	0	N/A	N/A	N/A
23	40	M	non-ICM	171.5	91.8	31.2115	1	0	0	0	0		72	60	25.9	10	12	44	0.92	16	1	0	0	1	1	0	1	0	0	N/A	N/A	N/A	1.01	66.6	4	116	5	1	0	0	1	1	0	1	0	0	129	71	10
24	39	F	non-ICM	168	105.4	37.3441	1	0	0	0	0		64	54	30.2	8	10	41	0.84	6.1	1	0	0	1	1	0	1	0	0	116	51	76	0.68	76.4	4	5	1.25	1	0	0	1	1	0	1	0	0	116	88	75
25	55	M	ICM	164.2	63	23.3665	0	1	0	0	0		60	53	22.3	8	10	44	1.26	12.8	1	0	0	1	0	0	1	0	0	117	75	106	0.73	86.7	5	358	1.25	1	0	0	1	1	0	1	0	0	107	71	88
26	30	F	non-ICM	166	105	38.1042	1	0	0	0	0		65	56	27.7	6	8	53	0.86	7.93	0	1	0	1	0	0	1	0	0	114	64	82	0.59	96.2	4	38	1.25	0	1	0	1	1	0	1	0	0	119	83	75
27	46	M	non-ICM	172	75	25.3515	1	0	0	0	0	CRTD	68	54	38.8	8	9	44	0.74	9.6	1	0	0	1	1	0	1	0	0	122	69	78	0.87	75.3	3.8	43	2.5	1	0	0	1	1	0	1	0	0	105	62	47
28	35	M	non-ICM	175	140	45.7143	0	0	0	0	0		73	64	25.7	12	12	55	1.76	24.7	1	0	0	0	1	0	1	1	0	138	90		1.07	64.9	4.1	434	2.5	1	0	0	1	1	0	1	1	0	144	114	100
29	50	M	non-ICM	180	75	23.1481	0	0	1	0	1		61	52	31.9	13	14	57	N/A	10.5	0	0	0	1	1	0	1	0	0	132	91	80	2.25	26.1	3.8	101	1.25	0	0	0	1	1	0	1	1	0	132	96	80
30	45	M	non-ICM	178	69	21.7776	0	0	0	0	0		72	68	21.1	7	8	44	1.6	19.2	1	0	0	1	1	0	1	0	0	90	48	62	1.01	64.4	3.9	764	2.5	1	0	0	1	1	0	1	0	0	103	56	35
31	38	M	non-ICM	175	71.5	23.3469	0	0	0	0	0	CRTD	60	51	34.5	8	9	40	1.16	10.4	1	0	0	1	1	0	1	0	0	N/A	N/A	N/A	0.62	115.2	3.9	61	2.5	1	0	0	1	1	0	1	0	0	N/A	N/A	N/A
32	65	M	non-ICM	166	72	26.1286	0	0	0	0	1	CRTD	58	47	36.1	11	8	57	N/A	10.18	0	1	0	1	0	0	1	0	0	116	70	69	0.9	65.7	3.6	223	1.25	0	1	0	1	1	0	1	0	0	101	71	81
33	49	M	non-ICM	183	122	36.4299	0	1	0	0	0		65	57	35.2	10	9	52	N/A	N/A	0	0	0	0	0	0	1	1	0	122	87	93	0.6	111	3.4	669	1.25	1	0	0	1	1	0	0	0	0	118	81	72
34	51	F	non-ICM	155.7	85.3	35.1862	1	1	0	0	0		57	43	30	9	10	34	0.5	7.8	1	0	0	1	1	0	1	0	0	119	78	95	0.7	68.5	4.4	475	1.25	1	0	0	1	1	0	1	0	0	114	76	81
35	66	M	non-ICM	171	100.7	34.4379	0	1	0	0	1		60	52	32.5	11	12	56	N/A	25.6	0	0	0	1	0	0	0	1	1	150	80	82	0.96	61	3.7	306	2.5	1	0	0	1	1	0	1	1	0	112	73	68
36	55	M	non-ICM	179	60	18.726	1	0	0	0	0		65	55	35.8	8	10	49	1.06	14.9	0	1	0	1	0	0	1	0	0	160	99	65	0.85	73.4	4.1	454	1.25	0	1	0	1	1	0	1	0	0	116	84	73
37	72	M	ICM	170	72.1	24.9481	1	0	0	0	0		61	44	33.5	9	9	45	0.73	8.7	0	0	0	0	0	0	0	0	0	122	66	83	0.73	80.2	3.9	227	2.5	1	0	0	1	1	0	0	0	0	113	53	60
38	39	M	non-ICM	172	72	24.3375	1	1	0	0	0		61	52	38.8	10	10	36	0.62	4.7	1	0	0	1	1	0	1	0	0	136	101	81	0.76	91.5	3.9	5	2.5	1	0	0	1	1	0	1	0	0	120	90	87
39	60	F	non-ICM	165	70	25.7117	0	0	0	0	0		56	51	26.5	9	11	45	0.6	10.7	0	1	0	1	1	0	1	0	0	151	56	59	0.73	62.5	4	114	2.5	0	1	0	1	1	0	1	0	0	135	61	68
40	72	M	non-ICM	170	68	23.5294	0	0	0	0	1		51	44	29.2	10	9	42	N/A	N/A	1	0	0	1	0	0	1	0	0	130	72	103	1.01	56.2	4.5	673	2.5	1	0	0	1	1	0	1	0	0	N/A	N/A	N/A
41	49	M	non-ICM	167	101.4	36.3584	1	1	1	0	0	ICD	64	53	35.1	9	9	57	1.37	12.7	1	0	0	1	0	0	1	1	0	139	88	59	1.71	35.3	4.8	69	1.25	1	0	0	1	1	0	1	1	0	133	89	63
42	61	F	non-ICM	156	83.2	34.188	0	0	0	0	0		64	59	28.9	9	10	41	0.46	10.5	1	0	0	1	1	0	0	0	0	115	66	65	0.69	66.1	4	175	2.5	0	0	1	1	1	0	0	0	0	119	75	64
43	79	M	non-ICM	160	62.9	24.5703	1	0	1	0	1		74	68	23.8	10	9	50	1.89	13.2	1	0	0	0	0	1	0	1	0	117	94	103	1.29	41.9	4.7	377	1.25	1	0	0	1	1	0	0	1	0	N/A	N/A	N/A
44	67	F	ICM	155	52.5	21.8522	1	0	0	0	1		52	48	30.3	10	8	55	4.89	24.9	1	0	0	1	0	0	1	0	0	143	99	66	0.55	82.5	3.9	1120	1.25	1	0	0	1	1	0	1	0	0	119	61	80
45	32	M	non-ICM	170	80.4	27.8201	0	0	0	0	0		69	60	22.8	8	8	44	0.82	8.9	1	0	0	1	1	0	1	0	0	99	62	93	0.96	75	3.8	340	2.5	1	0	0	1	1	0	1	0	0	116	79	58
46	77	M	ICM	157	52.6	21.3396	1	0	1	0	0	CRTD	67	59	19.7	7	5	38	0.53	19	1	0	0	1	1	0	1	0	0	N/A	N/A	N/A	1.4	38.6	4.1	158	1.25	1	0	0	1	1	0	1	0	0	97	53	74
47	69	M	non-ICM	172	61	20.6193	1	0	0	0	1		65	57	22.9	9	9	47	N/A	25.7	1	0	0	1	0	0	1	0	0	126	86	100	0.8	73.5	4.8	113	1.25	1	0	0	1	1	0	1	0	0	128	78	75
48	50	M	non-ICM	169	84.2	29.4808	1	1	0	0	0		82	76	19.3	8	11	50	1.52	21.7	1	0	0	1	1	0	1	0	0	114	85	85	0.97	65.3	4	131	2.5	1	0	0	1	1	1	1	0	0	N/A	N/A	N/A
49	71	F	non-ICM	153	62	26.4855	1	0	0	0	0		64	54	31	8	8	33	0.67	N/A	0	1	0	0	0	0	1	0	0	184	115	120	0.63	69.9	3.4	368	2.5	1	0	0	1	1	0	1	0	0	N/A	N/A	N/A
50	50	M	non-ICM	177	56.4	18.0025	0	0	0	0	0		61	52	30.1	7	9	36	0.72	10.5	0	0	0	1	1	0	1	0	0	112	67	72	0.82	78.4	4	5	1.25	0	0	0	1	1	0	1	0	0	122	61	71
[truncated: 18 more columns]
